# Supplementary material for: Optimized 68Ga-Labeled Urea-Based PSMA-Targeted PET Tracers for Prostate Cancer
Source: Pharmaceuticals (Basel). 2022 Aug 14;15(8):1001. doi: 10.3390/ph15081001 (PMC9414910; doi:10.3390/ph15081001)
Supplement: Supplementary file 1 [file pharmaceuticals-15-01001-s001.zip]

Archive with 1 entries (1 files):
- pharmaceuticals-1693452-supplementary.pdf
